# Supplementary material for: Structures and Spectroscopic Properties of Polysulfide Radical Anions: A Theoretical Perspective
Source: Molecules. 2023 Jul 26;28(15):5654. doi: 10.3390/molecules28155654 (PMC10419630; doi:10.3390/molecules28155654)
Supplement: Supplementary file 1 [file molecules-28-05654-s001.zip]

Archive with 1 entries (1 files):
- molecules-2487437-supplementary.pdf
